# Supplementary material for: Validation of HPLC Method for Analysis of Gamma-Aminobutyric and Glutamic Acids in Plant Foods and Medicinal Plants
Source: Molecules. 2022 Dec 22;28(1):84. doi: 10.3390/molecules28010084 (PMC9822420; doi:10.3390/molecules28010084)
Supplement: Supplementary file 1 [file molecules-28-00084-s001.zip]

Archive with 1 entries (1 files):
- molecules-2100867-supplementary.pdf
